# Supplementary material for: Refractive indices of layers and optical simulations of Cu(In,Ga)Se2 solar cells
Source: Sci Technol Adv Mater. 2018 May 15;19(1):396–410. doi: 10.1080/14686996.2018.1458579 (PMC5954485; doi:10.1080/14686996.2018.1458579)
Supplement: SI.zip [file TSTA_A_1458579_SM3263.zip]

Archive with 4 entries (4 files):
- Carron_RefractiveIndices_3rdAdjustments_SI.docx
- figureSM1.eps
- figureSM2.eps
- figureSM3.eps
